# Supplementary material for: Clinical Trial on the Safety and Tolerability of Personalized Cancer Vaccines Using Human Platelet Lysate-Induced Antigen-Presenting Cells
Source: Cancers (Basel). 2023 Jul 14;15(14):3627. doi: 10.3390/cancers15143627 (PMC10377585; doi:10.3390/cancers15143627)
Supplement: Supplementary file 1 [file cancers-15-03627-s001.zip]

Archive with 1 entries (1 files):
- cancers-2446234-supplementary.pdf
